# Supplementary material for: Tetanus Toxoid Vaccination Coverage and Associated Factors among Childbearing Women in Ethiopia: A Systematic Review and Meta-Analysis
Source: Biomed Res Int. 2021 Nov 8;2021:5529315. doi: 10.1155/2021/5529315 (PMC8592723; doi:10.1155/2021/5529315)
Supplement: Supplementary Materials — We have uploaded two important files as supplementary material. The first file is the PRISMA check list that was used as a guild line to carry out systematic review and meta-analysis. This systematic review and meta-analysis was performed following the PRISMA guidelines. The second file is a quality score table that shows the quality score of the primary studies included in this systematic review and meta-analysis. The quality score for each study was assessed using the Newcastle-Ottawa assessment scale. [file 5529315.f1.zip]

Archive with 3 entries (3 files):
- PRISMA 2009 checklist (supplmentry one).doc
- Quaity score (suplmentry two) docx.docx
- supplmentry file three .docx
